# Supplementary material for: Human genetic variants and age are the strongest predictors of humoral immune responses to common pathogens and vaccines
Source: Genome Med. 2018 Jul 27;10:59. doi: 10.1186/s13073-018-0568-8 (PMC6063007; doi:10.1186/s13073-018-0568-8)
Supplement: Supplementary file 1 — Table S1. Assay details for serologies. Table S2. Cutoffs and seroprevalence for serologies. Table S3. List of covariates used for each phenotype. Table S4. Associations of environmental variables with serostatus. Table S5. Association of serologies with age and sex. Table S6. Associations of amino acid positions in HLA proteins with Influenza A serology. Table S7. LD between residues in HLA-DRβ1 at position 13 and 96. Table S8. Replication of SNPs associated with levels of total IgM, IgA and IgG. Table S9. LD between residues in HLA-DRβ1 at position 15 and 11. (XLSX 65 kb) [file 13073_2018_568_MOESM1_ESM.xlsx]

## Sheet: Table S1
Serology	Abbreviation	Species	Test/Epitope	Details of Antigens for Serology Testing	Variables	Variable type	Automate	Kit	Reference	Technique	Unit	Lower limit	Upper limit	Test
Immunoglobulin G	IgG				Quantitative value of total IgG	Quantitative	AU 400 Olympus			Turbidimetric test	g/l	5.6	25.8	quantitative
Immunoglobulin M	IgM				Quantitative value of total IgM	Quantitative	AU 400 Olympus			Turbidimetric test	g/l	0.25	7.35	quantitative
Immunoglobulin A	IgA				Quantitative value of total IgA	Quantitative	AU 400 Olympus			Turbidimetric test	g/l	0.1	9.4	quantitative
Immunoglobulin E	IgE				Quantitative value of total IgE	Quantitative	AU 400 Olympus			Turbidimetric test	g/l	0.11	3000	quantitative
Cytomegalovirus	CMV	Herpesviridae	Lysate	Strain CMV AD169	Interpretation of anti-CMV (cytomegalovirus) IgG test	Binary (Pos/Neg)
					Quantitative value of anti-CMV (cytomegalovirus) IgG	Quantitative	Unicel DxI 800 Access (Beckman Coulter)	CMV IgG	A40702	chemiluminescence (CMIA)	AU/mL	0	475	semi-quantitative
Epstein Barr Virus	EBV	Herpesviridae	EBNA-1 (28 & 45 kDa)	recombinant antigen	Interpretation of EBV (Epstein Barr Virus) IgG test: IgG against EBNA	Binary (Pos/Neg)
					Quantitative value of IgG against EBV (Epstein Barr Virus): IgG against EBNA	Quantitative	BioPlex 2200 System (BioRad)	EBV IgG	665-1250	Multiplex EIA	IA (Index Antibody)	0.2	8	semi-quantitative
			VCA p18 (40 kDa)	recombinant antigen	Interpretation of EBV (Epstein Barr Virus) IgG test: IgG against VCA	Binary (Pos/Neg)
					Quantitative value of IgG against EBV (Epstein Barr Virus): IgG against VCA	Quantitative	BioPlex 2200 System (BioRad)	EBV IgG	665-1250	Multiplex EIA	IA (Index Antibody)	0.2	8	semi-quantitative
			EA-D (28 kDa)	recombinant antigen	Interpretation of EBV (Epstein Barr Virus) IgG test: IgG against EA	Binary (Pos/Neg)
					Quantitative value of IgG against EBV (Epstein Barr Virus): IgG against EA	Quantitative	BioPlex 2200 System (BioRad)	EBV IgG	665-1250	Multiplex EIA	IA (Index Antibody)	0.2	8	semi-quantitative
Herpes Simplex Virus 1	HSV1	Herpesviridae	pGEX/gG/BL21	recombinant antigen	Interpretation of HSV1 (Herpès Simplex Virus 1) IgG test	Binary (Pos/Neg)
					Quantitative value of IgG against HSV1 (Herpès Simplex Virus 1)	Quantitative	BioPlex 2200 System (BioRad)	HSV-1 & HSV-2 IgG	665-3350	Multiplex EIA	IA (Index Antibody)	0.2	8	semi-quantitative
Herpes Simplex Virus 2	HSV2	Herpesviridae	G2-P8C conjugated to BSA	synthetic peptide	Interpretation of HSV2 (Herpès Simplex Virus 2) IgG test	Binary (Pos/Neg)
					Quantitative value of IgG against HSV2 (Herpès Simplex Virus 2)	Quantitative	BioPlex 2200 System (BioRad)	HSV-1 & HSV-2 IgG	665-3350	Multiplex EIA	IA (Index Antibody)	0.2	8	semi-quantitative
Varicella Zoster Virus	VZV	Herpesviridae	Lysate	Infected Human Fibroblast Cells - Strain ELLEN	Interpretation of VZV (Varicella Zoster Virus) IgG test	Binary (Pos/Neg)
					Quantitative value of IgG against VZV (Varicella Zoster Virus)	Quantitative	BioPlex 2200 System (BioRad)	MMRV IgG	665-2450	Multiplex EIA	IA (Index Antibody)	0.2	8	semi-quantitative
Helicobacter Pylori	HP	Bacteria	HP antigen	Purified HP antigen	Interpretation of HP (Helicobacter Pylori) IgG test	Binary (Pos/Neg)
					Quantitative value of IgG against HP (Helicobacter Pylori)	Quantitative	Vidas (Biomérieux)	Platelia H.pylori IgG (BioRad)	30192	ELFA (Fluorescent)	IA (Index Antibody)	0	9	qualitative
Toxoplasmosis	Toxo	Toxoplasma gondii	Lysate	Produced in Mice (CD-1) 1x109 tachyzoites/ml - Strain RH	Interpretation of Toxoplasmosis IgG test	Binary (Pos/Neg)
					Quantitative value of IgG against Toxoplasmosis	Quantitative	BioPlex 2200 System (BioRad)	ToRC IgG	665-1650	Multiplex EIA	UI/mL	3	900	quantitative
Influenza A	Influenza A	Orthomyxoviridae	Lysate	Strain H3N2 Texas 1/77 - grade 2 purification	Interpretation of anti-Influenza A IgG test	Binary (Pos/Neg)
					Quantitative value of anti-Influenza A IgG	Quantitative	NovaLisa (Novatec)	Influenza Virus A IgG	INFG0290	elisa	S/CO (signal / cut off ratio)	0.03	10	qualitative
Mumps	Mumps	Paramyxoviridae	Lysate	Infected E6 Cells - Strain Jeryl Lynn	Interpretation of Measles IgG test	Binary (Pos/Neg)
					Quantitative value of IgG against Measles	Quantitative	BioPlex 2200 System (BioRad)	MMRV IgG	665-2450	Multiplex EIA	IA (Index Antibody)	0.2	8	semi-quantitative
Measles	Measles	Paramyxoviridae	Lysate	Infected Vero Cells - Strain Edmonston	Interpretation of Mumps IgG test	Binary (Pos/Neg)
					Quantitative value of IgG against Mumps	Quantitative	BioPlex 2200 System (BioRad)	MMRV IgG	665-2450	Multiplex EIA	IA (Index Antibody)	0.2	8	semi-quantitative
Rubella	Rubella	Togaviridae	Lysate	Infected Vero Cells - Strain HPV77	Interpretation of Rubella IgG test	Binary (Pos/Neg)
					Quantitative value of IgG against Rubella	Quantitative	BioPlex 2200 System (BioRad)	ToRC IgG	665-1650	Multiplex EIA	UI/mL	1	250	quantitative
Hepatitis B	HBV	Hepadnaviruses	HBs	recombinant antigen	Interpretation of anti-HBs (hepatitis B - IgG towards HBs antigen) IgG test	Binary (Pos/Neg)
					Quantitative value of anti-HBs IgG (hepatitis B - IgG towards HBs antigen)	Quantitative	Architect (Abbott)	Anti-HBs	7C18	chemiluminescence (CMIA)	mUI/mL	0	25000	quantitative
			HBc	recombinant antigen	Interpretation of anti-HBc (hepatitis B - IgG towards HBc antigen) IgG test	Binary (Pos/Neg)
					Quantitative value of anti-HBc IgG (hepatitis B - IgG towards HBc antigen)	Quantitative	Architect (Abbott)	Anti-HBc II	8L44	chemiluminescence (CMIA)	S/CO (signal / cut off ratio)	0.03	10	semi-quantitative
Table S1. Assay details for serology performed in the MI cohort.

## Sheet: Table S2
Serology / Assay	Variables	cutoff "Positive"	cutoff "Negative"	"Grey Zone"	Clinical cutoff	Clinical cutoff (log10)	N Seropositive (%)	Antigen-specific IgG levels (Log10, mean +/- SD)
CMV	Quantitative value of anti-CMV (cytomegalovirus) IgG	<11	>=15	11.0-14	15	1.17609	347 (34.7)	0.7 ± 1.4
EBV_EBNA	Quantitative value of IgG against EBV (Epstein Barr Virus): IgG against EBNA	>=1.1	<=0.8	0.9-1	1.1	0.0413927	914 (91.6)	0.7 ± 0.4
EBV_VCA	Quantitative value of IgG against EBV (Epstein Barr Virus): IgG against VCA	>=1.1	<=0.8	0.9-1	1.1	0.0413927	956 (95.8)	0.8 ± 0.3
EBV_EA	Quantitative value of IgG against EBV (Epstein Barr Virus): IgG against EA	>=1.1	<=0.8	0.9-1	1.1	0.0413927	91 (9.1)	-0.5 ± 0.4
HSV1	Quantitative value of IgG against HSV1 (Herpès Simplex Virus 1)	<0.9	>=1.1	0.9-1.0	1.1	0.0413927	645 (64.6)	0.3 ± 0.7
HSV2	Quantitative value of IgG against HSV2 (Herpès Simplex Virus 2)	<0.9	>=1.1	0.9-1.0	1.1	0.0413927	208 (20.8)	-0.4 ± 0.6
VZV	Quantitative value of IgG against VZV (Varicella Zoster Virus)	>=1.1	<=0.8	0.9-1	1.1	0.0413927	931 (93. 3)	0.4 ± 0.3
HP	Quantitative value of IgG against HP (Helicobacter Pylori)	>=1	<0.75	0.75-1	1	0	175 (17.5)	-0.7 ± 0.7
Toxo	Quantitative value of IgG against Toxoplasmosis	>=12	<=9	10.0-11.0	12	1.07918	559 (56)	1.3 ± 0.8
Influenza A	Quantitative value of anti-Influenza A IgG	<0.9	>1.1	0.9-1.1	1.1	0.0413927	777 (77.7)	0.2 ± 0.2
Measles	Quantitative value of IgG against Measles	>=1.1	<=0.8	0.9-1	1.1	0.0413927	885 (88.7)	0.4 ± 0.3
Mumps	Quantitative value of IgG against Mumps	>=1.1	<=0.8	0.9-1	1.1	0.0413927	912 (91.4)	0.6 ± 0.4
Rubella	Quantitative value of IgG against Rubella	>=10	<=7	8.0-9.0	10	1	935 (93.7)	1.7 ± 0.5
HBs HBV	Quantitative value of anti-HBs IgG (hepatitis B - IgG towards HBs antigen)	>10	<10	NA	10	1	508 (50.8)	0.6 ± 2.1
HBc HBV	Quantitative value of anti-HBc IgG (hepatitis B - IgG towards HBc antigen)	>=1	<1	NA	NC	NC	15 (2.9)	-0.6 ± 0.008
Table S2. Cutoffs, seroprevalence and antigen-specific IgG levels for serology performed in the MI cohort.

## Sheet: Table S3
Pathogen	Test/Epitope	Trait	Covariate 1	Covariate 2	Covariate 3	Covariate 4	Covariate 5	Covariate 6	Covariate 7	Covariate 8
CMV		Binary	PC1	PC2	IGG	AGE.V0	SEX2	CUISIN	CRUD
		Quantitative	PC1	PC2	IGG	AGE.V0	SEX2	CUISIN	CRUD
EBV	EA	Binary	PC1	PC2	IGG	AGE.V0	SEX2
		Quantitative	PC1	PC2	IGG	AGE.V0	SEX2
	EBNA	Binary	PC1	PC2	IGG	AGE.V0	SEX2	FC.V1
		Quantitative	PC1	PC2	IGG	AGE.V0	SEX2	EMPLOIS1
	VCA	Binary	PC1	PC2	IGG	AGE.V0	SEX2
		Quantitative	PC1	PC2	IGG	AGE.V0	SEX2
Hepatitis B	HBc	Binary	PC1	PC2	IGG	AGE.V0	SEX2
		Quantitative	PC1	PC2	IGG	AGE.V0	SEX2
	HBs	Binary	PC1	PC2	IGG	AGE.V0	SEX2	EMPLOIS1	CSP2
		Quantitative	PC1	PC2	IGG	AGE.V0	SEX2	EMPLOIS1	CSP2	DIABP2.V1
HSV1		Binary	PC1	PC2	IGG	AGE.V0	SEX2
		Quantitative	PC1	PC2	IGG	AGE.V0	SEX2
HSV2		Binary	PC1	PC2	IGG	AGE.V0	SEX2	SUCR
		Quantitative	PC1	PC2	IGG	AGE.V0	SEX2	SUCR
Influenza A Virus		Binary	PC1	PC2	IGG	AGE.V0	SEX2	CREAT.V0	HDL.V0	SVSTYY.V1.T1
		Quantitative	PC1	PC2	IGG	AGE.V0	SEX2	HDL.V0	IGG.V1
Measles		Binary	PC1	PC2	IGG	AGE.V0	SEX2	SODAS
		Quantitative	PC1	PC2	IGG	AGE.V0	SEX2	EMPLOIS1	VIT.ENFANTS1
Mumps		Binary	PC1	PC2	IGG	AGE.V0	SEX2	HASCHICH
		Quantitative	PC1	PC2	IGG	AGE.V0	SEX2	HASCHICH	PRODALL31
Rubella		Binary	PC1	PC2	IGG	AGE.V0	SEX2	BICARB.V0	GFR.V0
		Quantitative	PC1	PC2	IGG	AGE.V0	SEX2	VILLESPOP201
Toxoplasmosis		Binary	PC1	PC2	IGG	AGE.V0	SEX2
		Quantitative	PC1	PC2	IGG	AGE.V0	SEX2
Varicella Zoster Virus		Binary	PC1	PC2	IGG	AGE.V0	SEX2	GRIGN2	PRODALL31
		Quantitative	PC1	PC2	IGG	AGE.V0	SEX2	IGA.V1
Helicobacter pylori		Binary	PC1	PC2	IGG	AGE.V0	SEX2	TABAC
		Quantitative	PC1	PC2	IGG	AGE.V0	SEX2	TABAC
IgA		Quantitative	PC1	PC2	IGG	AGE.V0	SEX2
IgE		Quantitative	PC1	PC2	IGG	AGE.V0	SEX2
IgG		Quantitative	PC1	PC2	AGE.V0	SEX2
IgM		Quantitative	PC1	PC2	IGG	AGE.V0	SEX2
Table S3. List of covariates used for each phenotype tested in the study. Additional variables tested for correlation with the phenotypes are available in [16], with few variables added such as lipids and CRP.

## Sheet: Table S4
Response	Treatment	P-value	FDR
CMV	Age	2.92074e-06	0.000197017
CMV	OwnsHouse	0.15795	0.668236
CMV	PhysicalActivity	0.122775	0.628924
CMV	Sex	0.00912454	0.1612
CMV	LivesWithPartner	0.0029009	0.071749
CMV	LivesWithKids	0.874895	0.967697
CMV	BornInCity	0.476398	0.836709
CMV	AncestryPC1	0.17897	0.690456
CMV	AncestryPC2	0.614855	0.868474
CMV	Inbreeding	0.728027	0.912919
CMV	AbdominalCircumference	0.516399	0.84221
CMV	BMI	0.610316	0.868474
CMV	DiastolicPressure1	0.107499	0.624466
CMV	DiastolicPressure2	0.033332	0.343505
CMV	Height	0.462165	0.824401
CMV	SystolicPressure1	0.0411889	0.407495
CMV	SystolicPressure2	0.00562744	0.109883
CMV	Weight	0.43646	0.811662
CMV	Alcohol	0.585033	0.868189
CMV	Cholesterol	0.664938	0.88489
CMV	CRP	0.706874	0.901612
CMV	HDL	0.279973	0.723965
CMV	LDL	0.51687	0.84221
CMV	MetabolicScore	0.647565	0.881418
CMV	Triglycerides	0.230992	0.723965
CMV	LowAppetite	0.0458522	0.42528
CMV	TroubleConcentrating	0.371206	0.77054
CMV	TroubleSleeping	0.52725	0.843138
CMV	HoursOfSleep	0.00506142	0.104321
CMV	Listless	0.463394	0.824401
CMV	UsesCannabis	0.250545	0.723965
CMV	RecentPersonalCrisis	0.245198	0.723965
CMV	Smoking	0.0932628	0.58517
CMV	Employed	0.540855	0.843138
CMV	Education	0.22343	0.719079
CMV	DustExposure	0.726544	0.912919
CMV	Income	0.0795883	0.551911
CMV	HadMeasles	0.00613454	0.116714
CMV	HadRubella	0.767918	0.93409
CMV	HadChickenPox	0.691739	0.891402
CMV	HadMumps	0.995801	0.997145
CMV	HadTonsillectomy	0.363956	0.767711
CMV	HadAppendicectomy	0.964039	0.996994
CMV	VaccineHepA	0.530313	0.843138
CMV	VaccineMMR	0.651999	0.881418
CMV	VaccineTyphoid	0.85645	0.963343
CMV	VaccineWhoopingCough	0.270068	0.723965
CMV	VaccineYellowFever	0.0515368	0.444655
CMV	VaccineHepB	0.052827	0.448195
CMV	VaccineFlu	0.666649	0.88489
CMV	DepressionScore	0.0243504	0.282312
CMV	HeartRate	0.211237	0.716566
CMV	Temperature	0.898645	0.976327
EBV_EA	Age	0.0156876	0.22385
EBV_EA	OwnsHouse	0.376091	0.77054
EBV_EA	PhysicalActivity	0.97894	0.997145
EBV_EA	Sex	0.0116539	0.173947
EBV_EA	LivesWithPartner	0.620383	0.868536
EBV_EA	LivesWithKids	0.971509	0.997039
EBV_EA	BornInCity	0.499346	0.84221
EBV_EA	AncestryPC1	0.603254	0.868474
EBV_EA	AncestryPC2	0.881694	0.96921
EBV_EA	Inbreeding	0.290126	0.723965
EBV_EA	AbdominalCircumference	0.938768	0.996994
EBV_EA	BMI	0.896263	0.976327
EBV_EA	DiastolicPressure1	0.709235	0.901612
EBV_EA	DiastolicPressure2	0.766348	0.933711
EBV_EA	Height	0.682344	0.888505
EBV_EA	SystolicPressure1	0.894058	0.976327
EBV_EA	SystolicPressure2	0.743953	0.916447
EBV_EA	Weight	0.989038	0.997145
EBV_EA	Alcohol	0.351371	0.757898
EBV_EA	Cholesterol	0.374586	0.77054
EBV_EA	CRP	0.275167	0.723965
EBV_EA	HDL	0.697388	0.893717
EBV_EA	LDL	0.583493	0.867639
EBV_EA	MetabolicScore	0.951537	0.996994
EBV_EA	Triglycerides	0.222108	0.719079
EBV_EA	LowAppetite	0.154767	0.667442
EBV_EA	TroubleConcentrating	0.476992	0.836709
EBV_EA	TroubleSleeping	0.919656	0.988964
EBV_EA	HoursOfSleep	0.400364	0.786673
EBV_EA	Listless	0.3414	0.753825
EBV_EA	UsesCannabis	0.237176	0.723965
EBV_EA	RecentPersonalCrisis	0.463418	0.824401
EBV_EA	Smoking	0.0588884	0.469841
EBV_EA	Employed	0.348898	0.756642
EBV_EA	Education	0.0974904	0.596957
EBV_EA	DustExposure	0.288909	0.723965
EBV_EA	Income	0.169562	0.677447
EBV_EA	HadMeasles	0.994558	0.997145
EBV_EA	HadRubella	0.453248	0.824401
EBV_EA	HadChickenPox	0.828021	0.963343
EBV_EA	HadMumps	0.128216	0.63424
EBV_EA	HadTonsillectomy	0.320068	0.742157
EBV_EA	HadAppendicectomy	0.945601	0.996994
EBV_EA	VaccineHepA	0.272394	0.723965
EBV_EA	VaccineMMR	0.864693	0.965905
EBV_EA	VaccineTyphoid	0.484852	0.839519
EBV_EA	VaccineWhoopingCough	0.0113888	0.173947
EBV_EA	VaccineYellowFever	0.51179	0.84221
EBV_EA	VaccineHepB	0.219286	0.719079
EBV_EA	VaccineFlu	0.338219	0.753825
EBV_EA	DepressionScore	0.1336	0.63914
EBV_EA	HeartRate	0.202838	0.707584
EBV_EA	Temperature	0.935635	0.996042
EBV_EBNA	Age	4.22553e-06	0.000261279
EBV_EBNA	OwnsHouse	0.358958	0.765365
EBV_EBNA	PhysicalActivity	0.959707	0.996994
EBV_EBNA	Sex	0.677482	0.888505
EBV_EBNA	LivesWithPartner	0.268841	0.723965
EBV_EBNA	LivesWithKids	0.102736	0.604998
EBV_EBNA	BornInCity	0.619168	0.868474
EBV_EBNA	AncestryPC1	0.323177	0.744713
EBV_EBNA	AncestryPC2	0.500407	0.84221
EBV_EBNA	Inbreeding	0.1015	0.604998
EBV_EBNA	AbdominalCircumference	0.381402	0.771497
EBV_EBNA	BMI	0.564167	0.852571
EBV_EBNA	DiastolicPressure1	0.879014	0.967697
EBV_EBNA	DiastolicPressure2	0.762801	0.930918
EBV_EBNA	Height	0.859398	0.964081
EBV_EBNA	SystolicPressure1	0.662492	0.88489
EBV_EBNA	SystolicPressure2	0.890871	0.974965
EBV_EBNA	Weight	0.528385	0.843138
EBV_EBNA	Alcohol	0.345419	0.753825
EBV_EBNA	Cholesterol	0.213766	0.716566
EBV_EBNA	CRP	0.461816	0.824401
EBV_EBNA	HDL	0.260359	0.723965
EBV_EBNA	LDL	0.119488	0.628924
EBV_EBNA	MetabolicScore	0.295625	0.723965
EBV_EBNA	Triglycerides	0.262365	0.723965
EBV_EBNA	LowAppetite	0.298531	0.723965
EBV_EBNA	TroubleConcentrating	0.522195	0.842752
EBV_EBNA	TroubleSleeping	0.677068	0.888505
EBV_EBNA	HoursOfSleep	0.560114	0.851649
EBV_EBNA	Listless	0.817291	0.959541
EBV_EBNA	UsesCannabis	0.456143	0.824401
EBV_EBNA	RecentPersonalCrisis	0.967102	0.996994
EBV_EBNA	Smoking	0.38542	0.772924
EBV_EBNA	Employed	0.00164067	0.0468223
EBV_EBNA	Education	0.240878	0.723965
EBV_EBNA	DustExposure	0.399499	0.786673
EBV_EBNA	Income	0.0484097	0.43379
EBV_EBNA	HadMeasles	0.832097	0.963343
EBV_EBNA	HadRubella	0.0432708	0.421884
EBV_EBNA	HadChickenPox	0.957007	0.996994
EBV_EBNA	HadMumps	0.426375	0.803241
EBV_EBNA	HadTonsillectomy	0.693179	0.891402
EBV_EBNA	HadAppendicectomy	0.672889	0.888489
EBV_EBNA	VaccineHepA	0.434857	0.810713
EBV_EBNA	VaccineMMR	0.889792	0.974965
EBV_EBNA	VaccineTyphoid	0.413102	0.794097
EBV_EBNA	VaccineWhoopingCough	0.294307	0.723965
EBV_EBNA	VaccineYellowFever	0.198881	0.706074
EBV_EBNA	VaccineHepB	0.655243	0.882379
EBV_EBNA	VaccineFlu	0.495437	0.84221
EBV_EBNA	DepressionScore	0.593559	0.868474
EBV_EBNA	HeartRate	0.00448398	0.0986879
EBV_EBNA	Temperature	0.153856	0.667442
EBV_VCA	Age	1.68338e-12	2.08179e-10
EBV_VCA	OwnsHouse	0.201257	0.707584
EBV_VCA	PhysicalActivity	0.0146354	0.212931
EBV_VCA	Sex	0.0792029	0.551911
EBV_VCA	LivesWithPartner	0.624647	0.869148
EBV_VCA	LivesWithKids	0.273577	0.723965
EBV_VCA	BornInCity	0.182221	0.690456
EBV_VCA	AncestryPC1	0.481491	0.839519
EBV_VCA	AncestryPC2	0.273986	0.723965
EBV_VCA	Inbreeding	0.801922	0.949502
EBV_VCA	AbdominalCircumference	0.612574	0.868474
EBV_VCA	BMI	0.547004	0.847342
EBV_VCA	DiastolicPressure1	0.525065	0.843138
EBV_VCA	DiastolicPressure2	0.330424	0.753825
EBV_VCA	Height	0.420042	0.79953
EBV_VCA	SystolicPressure1	0.111091	0.624466
EBV_VCA	SystolicPressure2	0.179797	0.690456
EBV_VCA	Weight	0.342556	0.753825
EBV_VCA	Alcohol	0.213346	0.716566
EBV_VCA	Cholesterol	0.854743	0.963343
EBV_VCA	CRP	0.87671	0.967697
EBV_VCA	HDL	0.990342	0.997145
EBV_VCA	LDL	0.823064	0.963343
EBV_VCA	MetabolicScore	0.960884	0.996994
EBV_VCA	Triglycerides	0.515184	0.84221
EBV_VCA	LowAppetite	0.420238	0.79953
EBV_VCA	TroubleConcentrating	0.131256	0.63914
EBV_VCA	TroubleSleeping	0.966524	0.996994
EBV_VCA	HoursOfSleep	0.599941	0.868474
EBV_VCA	Listless	0.23257	0.723965
EBV_VCA	UsesCannabis	0.597773	0.868474
EBV_VCA	RecentPersonalCrisis	0.261949	0.723965
EBV_VCA	Smoking	0.953687	0.996994
EBV_VCA	Employed	0.338679	0.753825
EBV_VCA	Education	0.480231	0.839519
EBV_VCA	DustExposure	0.367547	0.770395
EBV_VCA	Income	0.409667	0.78954
EBV_VCA	HadMeasles	0.12686	0.631746
EBV_VCA	HadRubella	0.122903	0.628924
EBV_VCA	HadChickenPox	0.290802	0.723965
EBV_VCA	HadMumps	0.791131	0.949502
EBV_VCA	HadTonsillectomy	0.406145	0.78826
EBV_VCA	HadAppendicectomy	0.681232	0.888505
EBV_VCA	VaccineHepA	0.683929	0.888505
EBV_VCA	VaccineMMR	0.672952	0.888489
EBV_VCA	VaccineTyphoid	0.796911	0.949502
EBV_VCA	VaccineWhoopingCough	0.364513	0.767711
EBV_VCA	VaccineYellowFever	0.39571	0.786673
EBV_VCA	VaccineHepB	0.514376	0.84221
EBV_VCA	VaccineFlu	0.654357	0.882379
EBV_VCA	DepressionScore	0.379039	0.77054
EBV_VCA	HeartRate	0.0222386	0.278398
EBV_VCA	Temperature	0.264068	0.723965
H.Pylori	Age	1.60394e-09	1.70018e-07
H.Pylori	OwnsHouse	0.292666	0.723965
H.Pylori	PhysicalActivity	0.132862	0.63914
H.Pylori	Sex	0.102153	0.604998
H.Pylori	LivesWithPartner	0.24592	0.723965
H.Pylori	LivesWithKids	0.0938481	0.58517
H.Pylori	BornInCity	0.846126	0.963343
H.Pylori	AncestryPC1	0.541874	0.843138
H.Pylori	AncestryPC2	0.844683	0.963343
H.Pylori	Inbreeding	0.447213	0.824401
H.Pylori	AbdominalCircumference	0.535253	0.843138
H.Pylori	BMI	0.396135	0.786673
H.Pylori	DiastolicPressure1	0.467185	0.825893
H.Pylori	DiastolicPressure2	0.852477	0.963343
H.Pylori	Height	0.177724	0.690456
H.Pylori	SystolicPressure1	0.686137	0.888505
H.Pylori	SystolicPressure2	0.923492	0.991254
H.Pylori	Weight	0.941402	0.996994
H.Pylori	Alcohol	0.60832	0.868474
H.Pylori	Cholesterol	0.692637	0.891402
H.Pylori	CRP	0.298566	0.723965
H.Pylori	HDL	0.00541445	0.108582
H.Pylori	LDL	0.688558	0.890087
H.Pylori	MetabolicScore	0.331323	0.753825
H.Pylori	Triglycerides	0.446028	0.824401
H.Pylori	LowAppetite	0.0871734	0.571333
H.Pylori	TroubleConcentrating	0.625505	0.869148
H.Pylori	TroubleSleeping	0.485383	0.839519
H.Pylori	HoursOfSleep	0.415973	0.79755
H.Pylori	Listless	0.282684	0.723965
H.Pylori	UsesCannabis	0.49475	0.84221
H.Pylori	RecentPersonalCrisis	0.933248	0.996042
H.Pylori	Smoking	0.0846454	0.567076
H.Pylori	Employed	0.898694	0.976327
H.Pylori	Education	0.406906	0.78826
H.Pylori	DustExposure	0.83569	0.963343
H.Pylori	Income	0.877895	0.967697
H.Pylori	HadMeasles	0.485109	0.839519
H.Pylori	HadRubella	0.498174	0.84221
H.Pylori	HadChickenPox	0.907569	0.978808
H.Pylori	HadMumps	0.963766	0.996994
H.Pylori	HadTonsillectomy	0.709625	0.901612
H.Pylori	HadAppendicectomy	0.618951	0.868474
H.Pylori	VaccineHepA	0.395591	0.786673
H.Pylori	VaccineMMR	0.430388	0.806434
H.Pylori	VaccineTyphoid	0.28116	0.723965
H.Pylori	VaccineWhoopingCough	0.336486	0.753825
H.Pylori	VaccineYellowFever	0.176887	0.690456
H.Pylori	VaccineHepB	0.562133	0.852571
H.Pylori	VaccineFlu	0.360692	0.766858
H.Pylori	DepressionScore	0.774896	0.937965
H.Pylori	HeartRate	0.0568736	0.467711
H.Pylori	Temperature	0.651028	0.881418
HbS	Age	2.03696e-22	3.02286e-20
HbS	OwnsHouse	0.000273299	0.00921763
HbS	PhysicalActivity	0.338866	0.753825
HbS	Sex	0.000114863	0.00473492
HbS	LivesWithPartner	0.0027802	0.0711347
HbS	LivesWithKids	0.045676	0.42528
HbS	BornInCity	0.860137	0.964081
HbS	AncestryPC1	0.517357	0.84221
HbS	AncestryPC2	0.684782	0.888505
HbS	Inbreeding	0.300514	0.723965
HbS	AbdominalCircumference	0.365232	0.767711
HbS	BMI	0.947757	0.996994
HbS	DiastolicPressure1	0.125727	0.631746
HbS	DiastolicPressure2	0.0642163	0.492485
HbS	Height	0.793664	0.949502
HbS	SystolicPressure1	0.134507	0.63914
HbS	SystolicPressure2	0.12407	0.63055
HbS	Weight	0.9835	0.997145
HbS	Alcohol	0.178607	0.690456
HbS	Cholesterol	0.364325	0.767711
HbS	CRP	0.0692163	0.513585
HbS	HDL	0.563472	0.852571
HbS	LDL	0.305807	0.727747
HbS	MetabolicScore	0.0492676	0.435197
HbS	Triglycerides	0.216034	0.716566
HbS	LowAppetite	0.676298	0.888505
HbS	TroubleConcentrating	0.715192	0.905584
HbS	TroubleSleeping	0.616874	0.868474
HbS	HoursOfSleep	0.512598	0.84221
HbS	Listless	0.852027	0.963343
HbS	UsesCannabis	0.187968	0.690456
HbS	RecentPersonalCrisis	0.505587	0.84221
HbS	Smoking	0.0743435	0.540812
HbS	Employed	0.000137723	0.00510952
HbS	Education	0.844155	0.963343
HbS	DustExposure	0.207778	0.710467
HbS	Income	4.77983e-05	0.0022833
HbS	HadMeasles	0.206537	0.709493
HbS	HadRubella	0.138396	0.63914
HbS	HadChickenPox	0.666608	0.88489
HbS	HadMumps	0.0835803	0.567076
HbS	HadTonsillectomy	0.321543	0.743255
HbS	HadAppendicectomy	0.024327	0.282312
HbS	VaccineHepA	0.000208934	0.00738235
HbS	VaccineMMR	0.285276	0.723965
HbS	VaccineTyphoid	8.90744e-07	7.34369e-05
HbS	VaccineWhoopingCough	0.00141364	0.0419569
HbS	VaccineYellowFever	0.00908741	0.1612
HbS	VaccineHepB	4.23138e-46	1.56984e-43
HbS	VaccineFlu	4.92357e-05	0.0022833
HbS	DepressionScore	0.801436	0.949502
HbS	HeartRate	0.29053	0.723965
HbS	Temperature	0.0981519	0.596957
HSV-1	Age	8.1674e-27	1.51505e-24
HSV-1	OwnsHouse	0.148436	0.65952
HSV-1	PhysicalActivity	0.796752	0.949502
HSV-1	Sex	0.0113415	0.173947
HSV-1	LivesWithPartner	0.293352	0.723965
HSV-1	LivesWithKids	0.22281	0.719079
HSV-1	BornInCity	0.133948	0.63914
HSV-1	AncestryPC1	0.8282	0.963343
HSV-1	AncestryPC2	0.428688	0.805282
HSV-1	Inbreeding	0.46253	0.824401
HSV-1	AbdominalCircumference	0.89568	0.976327
HSV-1	BMI	0.501645	0.84221
HSV-1	DiastolicPressure1	0.729597	0.912919
HSV-1	DiastolicPressure2	0.852339	0.963343
HSV-1	Height	0.355557	0.762303
HSV-1	SystolicPressure1	0.445865	0.824401
HSV-1	SystolicPressure2	0.417062	0.797577
HSV-1	Weight	0.885764	0.972244
HSV-1	Alcohol	0.10882	0.624466
HSV-1	Cholesterol	0.864982	0.965905
HSV-1	CRP	0.576205	0.862218
HSV-1	HDL	0.184764	0.690456
HSV-1	LDL	0.989789	0.997145
HSV-1	MetabolicScore	0.135386	0.63914
HSV-1	Triglycerides	0.254462	0.723965
HSV-1	LowAppetite	0.650653	0.881418
HSV-1	TroubleConcentrating	0.0255439	0.28289
HSV-1	TroubleSleeping	0.172621	0.684944
HSV-1	HoursOfSleep	0.00354941	0.0849567
HSV-1	Listless	0.60081	0.868474
HSV-1	UsesCannabis	0.140858	0.645162
HSV-1	RecentPersonalCrisis	0.307379	0.728676
HSV-1	Smoking	0.66644	0.88489
HSV-1	Employed	0.349768	0.756642
HSV-1	Education	0.000632485	0.0204045
HSV-1	DustExposure	0.827255	0.963343
HSV-1	Income	0.495502	0.84221
HSV-1	HadMeasles	0.771452	0.935322
HSV-1	HadRubella	0.0329605	0.343505
HSV-1	HadChickenPox	0.519515	0.842752
HSV-1	HadMumps	0.484364	0.839519
HSV-1	HadTonsillectomy	0.163065	0.668236
HSV-1	HadAppendicectomy	0.288782	0.723965
HSV-1	VaccineHepA	0.0652502	0.494037
HSV-1	VaccineMMR	0.0665703	0.498941
HSV-1	VaccineTyphoid	0.599407	0.868474
HSV-1	VaccineWhoopingCough	0.726188	0.912919
HSV-1	VaccineYellowFever	0.00741018	0.137459
HSV-1	VaccineHepB	0.798443	0.949502
HSV-1	VaccineFlu	0.280709	0.723965
HSV-1	DepressionScore	0.114966	0.628924
HSV-1	HeartRate	0.310244	0.729177
HSV-1	Temperature	0.258966	0.723965
HSV-2	Age	3.42936e-05	0.00181756
HSV-2	OwnsHouse	0.0767364	0.547634
HSV-2	PhysicalActivity	0.86567	0.965905
HSV-2	Sex	0.0204129	0.261145
HSV-2	LivesWithPartner	0.022512	0.278398
HSV-2	LivesWithKids	0.264564	0.723965
HSV-2	BornInCity	0.20466	0.708697
HSV-2	AncestryPC1	0.685917	0.888505
HSV-2	AncestryPC2	0.935324	0.996042
HSV-2	Inbreeding	0.55319	0.850554
HSV-2	AbdominalCircumference	0.160928	0.668236
HSV-2	BMI	0.685006	0.888505
HSV-2	DiastolicPressure1	0.489293	0.84221
HSV-2	DiastolicPressure2	0.983977	0.997145
HSV-2	Height	0.163799	0.668236
HSV-2	SystolicPressure1	0.16033	0.668236
HSV-2	SystolicPressure2	0.149961	0.662329
HSV-2	Weight	0.276231	0.723965
HSV-2	Alcohol	0.381589	0.771497
HSV-2	Cholesterol	0.199953	0.706499
HSV-2	CRP	0.778014	0.939733
HSV-2	HDL	0.473317	0.834208
HSV-2	LDL	0.0637568	0.492485
HSV-2	MetabolicScore	0.741431	0.916447
HSV-2	Triglycerides	0.512207	0.84221
HSV-2	LowAppetite	0.0813489	0.558897
HSV-2	TroubleConcentrating	0.0893189	0.571333
HSV-2	TroubleSleeping	0.925794	0.991254
HSV-2	HoursOfSleep	0.532739	0.843138
HSV-2	Listless	0.636921	0.875176
HSV-2	UsesCannabis	0.576361	0.862218
HSV-2	RecentPersonalCrisis	0.928788	0.993027
HSV-2	Smoking	0.228106	0.72331
HSV-2	Employed	0.144169	0.656277
HSV-2	Education	0.870214	0.967697
HSV-2	DustExposure	0.939405	0.996994
HSV-2	Income	0.867811	0.966841
HSV-2	HadMeasles	0.816538	0.959541
HSV-2	HadRubella	0.280997	0.723965
HSV-2	HadChickenPox	0.874676	0.967697
HSV-2	HadMumps	0.467487	0.825893
HSV-2	HadTonsillectomy	0.349274	0.756642
HSV-2	HadAppendicectomy	0.344441	0.753825
HSV-2	VaccineHepA	0.642962	0.879169
HSV-2	VaccineMMR	0.0437804	0.421884
HSV-2	VaccineTyphoid	0.99567	0.997145
HSV-2	VaccineWhoopingCough	0.122783	0.628924
HSV-2	VaccineYellowFever	0.260424	0.723965
HSV-2	VaccineHepB	0.461335	0.824401
HSV-2	VaccineFlu	0.239758	0.723965
HSV-2	DepressionScore	0.0485237	0.43379
HSV-2	HeartRate	0.957685	0.996994
HSV-2	Temperature	0.671153	0.888489
influenza	Age	0.0184793	0.24485
influenza	OwnsHouse	0.455432	0.824401
influenza	PhysicalActivity	0.449335	0.824401
influenza	Sex	9.7523e-05	0.00425659
influenza	LivesWithPartner	0.248885	0.723965
influenza	LivesWithKids	0.018056	0.243592
influenza	BornInCity	0.986156	0.997145
influenza	AncestryPC1	0.312222	0.730815
influenza	AncestryPC2	0.975891	0.997145
influenza	Inbreeding	0.769839	0.934895
influenza	AbdominalCircumference	0.196387	0.706074
influenza	BMI	0.156493	0.667442
influenza	DiastolicPressure1	0.282708	0.723965
influenza	DiastolicPressure2	0.266207	0.723965
influenza	Height	0.261365	0.723965
influenza	SystolicPressure1	0.731747	0.914067
influenza	SystolicPressure2	0.746481	0.916447
influenza	Weight	0.0643815	0.492485
influenza	Alcohol	0.717592	0.907075
influenza	Cholesterol	0.0992958	0.599004
influenza	CRP	0.846751	0.963343
influenza	HDL	0.000123193	0.00481103
influenza	LDL	0.844226	0.963343
influenza	MetabolicScore	0.286778	0.723965
influenza	Triglycerides	0.20535	0.708697
influenza	LowAppetite	0.844238	0.963343
influenza	TroubleConcentrating	0.520494	0.842752
influenza	TroubleSleeping	0.535336	0.843138
influenza	HoursOfSleep	0.811191	0.955402
influenza	Listless	0.187597	0.690456
influenza	UsesCannabis	0.0886322	0.571333
influenza	RecentPersonalCrisis	0.793862	0.949502
influenza	Smoking	0.115397	0.628924
influenza	Employed	0.502017	0.84221
influenza	Education	0.58143	0.866307
influenza	DustExposure	0.798561	0.949502
influenza	Income	0.298641	0.723965
influenza	HadMeasles	0.540152	0.843138
influenza	HadRubella	0.0767573	0.547634
influenza	HadChickenPox	0.0229651	0.279347
influenza	HadMumps	0.0382945	0.38924
influenza	HadTonsillectomy	0.231807	0.723965
influenza	HadAppendicectomy	0.400758	0.786673
influenza	VaccineHepA	0.00136293	0.0419569
influenza	VaccineMMR	0.112434	0.627263
influenza	VaccineTyphoid	0.0117215	0.173947
influenza	VaccineWhoopingCough	0.398546	0.786673
influenza	VaccineYellowFever	0.1529	0.667442
influenza	VaccineHepB	0.31775	0.740427
influenza	VaccineFlu	1.09071e-05	0.000622542
influenza	DepressionScore	0.377828	0.77054
influenza	HeartRate	0.291739	0.723965
influenza	Temperature	0.946158	0.996994
measles	Age	3.9726e-40	9.82556e-38
measles	OwnsHouse	0.841618	0.963343
measles	PhysicalActivity	0.240249	0.723965
measles	Sex	0.94679	0.996994
measles	LivesWithPartner	0.0578258	0.467711
measles	LivesWithKids	0.355273	0.762303
measles	BornInCity	0.383457	0.772924
measles	AncestryPC1	0.138681	0.63914
measles	AncestryPC2	0.119617	0.628924
measles	Inbreeding	0.217288	0.716566
measles	AbdominalCircumference	0.556055	0.850554
measles	BMI	0.146655	0.65952
measles	DiastolicPressure1	0.901313	0.97774
measles	DiastolicPressure2	0.752439	0.919785
measles	Height	0.511683	0.84221
measles	SystolicPressure1	0.251552	0.723965
measles	SystolicPressure2	0.121578	0.628924
measles	Weight	0.216077	0.716566
measles	Alcohol	0.0103068	0.173811
measles	Cholesterol	0.63817	0.875272
measles	CRP	0.58012	0.866094
measles	HDL	0.336961	0.753825
measles	LDL	0.552884	0.850554
measles	MetabolicScore	0.0890105	0.571333
measles	Triglycerides	0.294477	0.723965
measles	LowAppetite	0.407941	0.78826
measles	TroubleConcentrating	0.660187	0.88489
measles	TroubleSleeping	0.421456	0.799795
measles	HoursOfSleep	0.30254	0.726488
measles	Listless	0.249139	0.723965
measles	UsesCannabis	0.592156	0.868474
measles	RecentPersonalCrisis	0.572904	0.862218
measles	Smoking	0.603135	0.868474
measles	Employed	0.832634	0.963343
measles	Education	0.629602	0.871576
measles	DustExposure	0.62676	0.869263
measles	Income	0.0629516	0.492485
measles	HadMeasles	0.0180249	0.243592
measles	HadRubella	0.161436	0.668236
measles	HadChickenPox	0.0110576	0.173947
measles	HadMumps	0.0531553	0.448195
measles	HadTonsillectomy	0.607041	0.868474
measles	HadAppendicectomy	0.707465	0.901612
measles	VaccineHepA	0.695932	0.893393
measles	VaccineMMR	0.523596	0.842752
measles	VaccineTyphoid	0.97105	0.997039
measles	VaccineWhoopingCough	0.566512	0.854375
measles	VaccineYellowFever	0.517585	0.84221
measles	VaccineHepB	0.264832	0.723965
measles	VaccineFlu	0.263575	0.723965
measles	DepressionScore	0.372475	0.77054
measles	HeartRate	0.404477	0.78826
measles	Temperature	0.943294	0.996994
mumps	Age	2.20882e-06	0.000163895
mumps	OwnsHouse	0.372346	0.77054
mumps	PhysicalActivity	0.856882	0.963343
mumps	Sex	0.451907	0.824401
mumps	LivesWithPartner	0.254638	0.723965
mumps	LivesWithKids	0.0407935	0.407495
mumps	BornInCity	0.297282	0.723965
mumps	AncestryPC1	0.0540314	0.450464
mumps	AncestryPC2	0.805137	0.94978
mumps	Inbreeding	0.848964	0.963343
mumps	AbdominalCircumference	0.238211	0.723965
mumps	BMI	0.73517	0.916447
mumps	DiastolicPressure1	0.652154	0.881418
mumps	DiastolicPressure2	0.137379	0.63914
mumps	Height	0.712395	0.903585
mumps	SystolicPressure1	0.342382	0.753825
mumps	SystolicPressure2	0.211763	0.716566
mumps	Weight	0.541973	0.843138
mumps	Alcohol	0.500325	0.84221
mumps	Cholesterol	0.616345	0.868474
mumps	CRP	0.0778089	0.549849
mumps	HDL	0.0313951	0.337611
mumps	LDL	0.336558	0.753825
mumps	MetabolicScore	0.743564	0.916447
mumps	Triglycerides	0.225792	0.719079
mumps	LowAppetite	0.300053	0.723965
mumps	TroubleConcentrating	0.310539	0.729177
mumps	TroubleSleeping	0.138169	0.63914
mumps	HoursOfSleep	0.659368	0.88489
mumps	Listless	0.631707	0.872861
mumps	UsesCannabis	0.0161581	0.226213
mumps	RecentPersonalCrisis	0.110888	0.624466
mumps	Smoking	0.285814	0.723965
mumps	Employed	0.528694	0.843138
mumps	Education	0.147244	0.65952
mumps	DustExposure	0.310094	0.729177
mumps	Income	0.10811	0.624466
mumps	HadMeasles	0.224221	0.719079
mumps	HadRubella	0.225802	0.719079
mumps	HadChickenPox	0.798236	0.949502
mumps	HadMumps	0.00452209	0.0986879
mumps	HadTonsillectomy	0.613654	0.868474
mumps	HadAppendicectomy	0.550364	0.850554
mumps	VaccineHepA	0.746381	0.916447
mumps	VaccineMMR	0.457565	0.824401
mumps	VaccineTyphoid	0.607248	0.868474
mumps	VaccineWhoopingCough	0.0203576	0.261145
mumps	VaccineYellowFever	0.873321	0.967697
mumps	VaccineHepB	0.991713	0.997145
mumps	VaccineFlu	0.169818	0.677447
mumps	DepressionScore	0.376165	0.77054
mumps	HeartRate	0.841608	0.963343
mumps	Temperature	0.74772	0.916447
rubella	Age	4.22569e-08	3.91933e-06
rubella	OwnsHouse	0.993832	0.997145
rubella	PhysicalActivity	0.232921	0.723965
rubella	Sex	0.00170997	0.0469925
rubella	LivesWithPartner	0.968777	0.996994
rubella	LivesWithKids	0.126353	0.631746
rubella	BornInCity	0.536631	0.843138
rubella	AncestryPC1	0.537139	0.843138
rubella	AncestryPC2	0.0043411	0.0986879
rubella	Inbreeding	0.278258	0.723965
rubella	AbdominalCircumference	0.00952488	0.16436
rubella	BMI	0.0251968	0.28289
rubella	DiastolicPressure1	0.266934	0.723965
rubella	DiastolicPressure2	0.744577	0.916447
rubella	Height	0.195457	0.706074
rubella	SystolicPressure1	0.356495	0.762303
rubella	SystolicPressure2	0.424826	0.803241
rubella	Weight	0.00467612	0.0991338
rubella	Alcohol	0.0446663	0.424902
rubella	Cholesterol	0.917209	0.987763
rubella	CRP	0.494815	0.84221
rubella	HDL	0.0112411	0.173947
rubella	LDL	0.514628	0.84221
rubella	MetabolicScore	0.0304063	0.331787
rubella	Triglycerides	0.52357	0.842752
rubella	LowAppetite	0.803327	0.949502
rubella	TroubleConcentrating	0.664905	0.88489
rubella	TroubleSleeping	0.975056	0.997145
rubella	HoursOfSleep	0.854069	0.963343
rubella	Listless	0.961291	0.996994
rubella	UsesCannabis	0.305317	0.727747
rubella	RecentPersonalCrisis	0.608872	0.868474
rubella	Smoking	0.174966	0.690456
rubella	Employed	0.00191559	0.050763
rubella	Education	0.378297	0.77054
rubella	DustExposure	0.187535	0.690456
rubella	Income	0.0915259	0.580446
rubella	HadMeasles	0.02401	0.282312
rubella	HadRubella	0.167698	0.677447
rubella	HadChickenPox	0.61897	0.868474
rubella	HadMumps	0.961088	0.996994
rubella	HadTonsillectomy	0.506392	0.84221
rubella	HadAppendicectomy	0.0504114	0.440062
rubella	VaccineHepA	0.622111	0.868795
rubella	VaccineMMR	0.517368	0.84221
rubella	VaccineTyphoid	0.203121	0.707584
rubella	VaccineWhoopingCough	0.432654	0.808638
rubella	VaccineYellowFever	0.277659	0.723965
rubella	VaccineHepB	0.110278	0.624466
rubella	VaccineFlu	0.184882	0.690456
rubella	DepressionScore	0.245668	0.723965
rubella	HeartRate	0.827148	0.963343
rubella	Temperature	0.234651	0.723965
T.Gondii	Age	5.92742e-60	4.39815e-57
T.Gondii	OwnsHouse	0.609071	0.868474
T.Gondii	PhysicalActivity	0.907574	0.978808
T.Gondii	Sex	0.373463	0.77054
T.Gondii	LivesWithPartner	0.997763	0.997763
T.Gondii	LivesWithKids	0.559133	0.851649
T.Gondii	BornInCity	0.51559	0.84221
T.Gondii	AncestryPC1	0.11355	0.628759
T.Gondii	AncestryPC2	0.332394	0.753825
T.Gondii	Inbreeding	0.196424	0.706074
T.Gondii	AbdominalCircumference	0.159919	0.668236
T.Gondii	BMI	0.153564	0.667442
T.Gondii	DiastolicPressure1	0.331196	0.753825
T.Gondii	DiastolicPressure2	0.951974	0.996994
T.Gondii	Height	0.197723	0.706074
T.Gondii	SystolicPressure1	0.183408	0.690456
T.Gondii	SystolicPressure2	0.384517	0.772924
T.Gondii	Weight	0.574603	0.862218
T.Gondii	Alcohol	0.748473	0.916447
T.Gondii	Cholesterol	0.608482	0.868474
T.Gondii	CRP	0.406663	0.78826
T.Gondii	HDL	0.119979	0.628924
T.Gondii	LDL	0.306007	0.727747
T.Gondii	MetabolicScore	0.635315	0.87459
T.Gondii	Triglycerides	0.905929	0.978808
T.Gondii	LowAppetite	0.270854	0.723965
T.Gondii	TroubleConcentrating	0.803622	0.949502
T.Gondii	TroubleSleeping	0.557074	0.850554
T.Gondii	HoursOfSleep	0.557101	0.850554
T.Gondii	Listless	0.595918	0.868474
T.Gondii	UsesCannabis	0.537314	0.843138
T.Gondii	RecentPersonalCrisis	0.399033	0.786673
T.Gondii	Smoking	0.497145	0.84221
T.Gondii	Employed	0.0579911	0.467711
T.Gondii	Education	0.741607	0.916447
T.Gondii	DustExposure	0.216747	0.716566
T.Gondii	Income	0.729461	0.912919
T.Gondii	HadMeasles	0.457855	0.824401
T.Gondii	HadRubella	0.780155	0.939733
T.Gondii	HadChickenPox	0.593746	0.868474
T.Gondii	HadMumps	0.374707	0.77054
T.Gondii	HadTonsillectomy	0.842752	0.963343
T.Gondii	HadAppendicectomy	0.0248973	0.28289
T.Gondii	VaccineHepA	0.542017	0.843138
T.Gondii	VaccineMMR	0.118137	0.628924
T.Gondii	VaccineTyphoid	0.296742	0.723965
T.Gondii	VaccineWhoopingCough	0.614881	0.868474
T.Gondii	VaccineYellowFever	0.194532	0.706074
T.Gondii	VaccineHepB	0.222844	0.719079
T.Gondii	VaccineFlu	0.448286	0.824401
T.Gondii	DepressionScore	0.0472819	0.433126
T.Gondii	HeartRate	0.46442	0.824401
T.Gondii	Temperature	0.905837	0.978808
VZV	Age	0.402267	0.787552
VZV	OwnsHouse	0.977027	0.997145
VZV	PhysicalActivity	0.08585	0.568756
VZV	Sex	0.168517	0.677447
VZV	LivesWithPartner	0.343422	0.753825
VZV	LivesWithKids	0.197931	0.706074
VZV	BornInCity	0.344146	0.753825
VZV	AncestryPC1	0.925399	0.991254
VZV	AncestryPC2	0.0848321	0.567076
VZV	Inbreeding	0.643381	0.879169
VZV	AbdominalCircumference	0.163907	0.668236
VZV	BMI	0.720896	0.909702
VZV	DiastolicPressure1	0.990264	0.997145
VZV	DiastolicPressure2	0.684966	0.888505
VZV	Height	0.74127	0.916447
VZV	SystolicPressure1	0.0979569	0.596957
VZV	SystolicPressure2	0.26416	0.723965
VZV	Weight	0.87603	0.967697
VZV	Alcohol	0.99186	0.997145
VZV	Cholesterol	0.148037	0.65952
VZV	CRP	0.609713	0.868474
VZV	HDL	0.262949	0.723965
VZV	LDL	0.26019	0.723965
VZV	MetabolicScore	0.744703	0.916447
VZV	Triglycerides	0.65069	0.881418
VZV	LowAppetite	0.62291	0.868795
VZV	TroubleConcentrating	0.834068	0.963343
VZV	TroubleSleeping	0.700722	0.896441
VZV	HoursOfSleep	0.263579	0.723965
VZV	Listless	0.318324	0.740427
VZV	UsesCannabis	0.633788	0.87411
VZV	RecentPersonalCrisis	0.340859	0.753825
VZV	Smoking	0.186285	0.690456
VZV	Employed	0.133237	0.63914
VZV	Education	0.546531	0.847342
VZV	DustExposure	0.184114	0.690456
VZV	Income	0.156516	0.667442
VZV	HadMeasles	0.118893	0.628924
VZV	HadRubella	0.613191	0.868474
VZV	HadChickenPox	0.0321742	0.341047
VZV	HadMumps	0.27763	0.723965
VZV	HadTonsillectomy	0.836352	0.963343
VZV	HadAppendicectomy	0.0707989	0.520126
VZV	VaccineHepA	0.843334	0.963343
VZV	VaccineMMR	0.553745	0.850554
VZV	VaccineTyphoid	0.982293	0.997145
VZV	VaccineWhoopingCough	0.956861	0.996994
VZV	VaccineYellowFever	0.595662	0.868474
VZV	VaccineHepB	0.778976	0.939733
VZV	VaccineFlu	0.967736	0.996994
VZV	DepressionScore	0.295771	0.723965
VZV	HeartRate	0.462443	0.824401
VZV	Temperature	0.426519	0.803241
Table S4. Associations of environmental variables with serostatus in the Milieu Intérieur cohort.

## Sheet: Table S5
Pathogen / Test	AGE							SEX
	Serostatus				Ig levels			Serostatus		Ig levels
	P	Beta (95% CI)	P (quadratic effect)	Beta (quadratic effect, 95% CI)	P	Beta (95% CI)		P	Beta (95% CI)	P	Beta (95% CI)
IgG	NA	NA	NA	NA	4.0E-2	-0.0004 (-0.0007, -0.00001)		NA	NA	4.6E-3	0.014 (0.004, 0.024)
IgM	NA	NA	NA	NA	2.0E-2	-0.001 (-0.002, -0.0001)		NA	NA	6.2E-13	0.090 (0.065, 0.114)
IgA	NA	NA	NA	NA	6.5E-6	0.002 (0.001, 0.003)		NA	NA	1.0E-2	-0.028 (-0.051, -0.006)
IgE	NA	NA	NA	NA	4.8E-4	-0.005 (-0.007, -0.002)		NA	NA	6.4E-8	-0.209 (-0.286, -0.132)
HBV (HBs)	< 2e-16	-0.0475491 (-0.05726644, -0.0378316936)	3.68e-05	-0.0015843 (-0.00233675, -0.0008319047)	2.1E-1	0.009 (-0.005, 0.022)		7.23e-05	0.5375040 (0.27205128 , 0.8029567099)	2.3E-1	0.217 (-0.14, 0.575)
VZV	0.512	0.0054645 (-0.010864695, 0.0217937842)	0.150	-0.0009672 (-0.00228431, 0.0003499104)	5.6E-6	0.005 (0.003, 0.007)		0.186	-0.3398699 (-0.843004171, 0.1632642750)	1.9E-2	-0.069 (-0.127, -0.012)
Mumps	3.86e-05	0.0310312 (0.016254033, 0.0458083853)	0.350	-0.0005283 (-0.001635239, 0.0005786758)	3.0E-3	0.003 (0.0009, 0.005)		0.433	0.1589205 (-0.23868538, 0.5565263242)	6.3E-5	0.106 (0.054, 0.158)
Measles	7.06e-05	0.1728782 (0.087618102, 0.258138267)	0.621	0.0008404 (-0.002487798, 0.004168679)	<2.0E-16	0.016 (0.014, 0.018)		0.968	0.0100797 (-0.485555894, 0.505715327)	9.6E-2	0.047 (-0.008, 0.102)
Rubella	8.08e-06	0.0725338 (4.067955e-02, 0.104388103)	0.0427	0.0019643 (6.492741e-05, 0.003863721)	<2.0E-16	0.016 (0.012, 0.019)		0.0031	0.8354475 (2.817426e-01, 1.389152391)	6.5E-1	-0.024 (-0.129, 0.081)
EBV EBNA	0.000417	0.0280654 (0.01247885, 0.0436519421)	0.002866	-0.0018780 (-0.00311241, -0.0006435671)	5.9E-1	0.0004 (-0.001, 0.002)		0.760361	-0.0709586 (-0.52693574 , 0.3850186245)	8.6E-1	-0.004 (-0.045, 0.038)
EBV VCA	0.000201	0.0972858 ( 0.045989572, 0.148582064)	0.864497	0.0002265 (-0.002375104, 0.002828147)	9.0E-2	0.0008 (-0.0001, 0.002)		0.085663	0.5743080 (-0.080605754, 1.229221815)	1.2E-1	0.021 (-0.006, 0.046)
EBV EA	0.0172	0.0195597 (0.003464900 , 0.0356545757)	0.4112	-0.0005171 (-0.001750245 , 0.0007161403)	1.8E-2	0.008 (0.001, 0.014)		0.0123	0.5692946 (0.123660239, 1.0149290508)	2.5E-1	0.108 (-0.078, 0.295)
Toxoplasmosis	< 2e-16	8.245e-02 (0.070952772, 0.0939440492)	0.83034	-9.485e-05 (-0.0009624935, 0.0007727855)	1.1E-5	-0.013 (-0.019, -0.007)		0.37597	-1.304e-01 (-0.4189621423, 0.1582322850)	1.4E-1	-0.113 (-0.262, 0.036)
HSV1	< 2e-16	0.049408 (0.039323003 , 0.0594926990)	0.01007	-0.001022 (-0.001799693, -0.0002435485)	8.4E-3	0.0034 (0.0008, 0.006)		0.00917	0.370743 (0.091876205, 0.6496100908)	8.2E-1	-0.008 (-0.076, 0.06)
HSV2	4.82e-05	0.0235725 (0.012204295, 0.0349407847)	0.2234	-0.0005444 (-0.001420725, 0.0003319125)	2.7E-1	0.003 (-0.002, 0.008)		0.0194	0.3709310 (0.059988684 , 0.6818732175)	1.3E-1	0.108 (-0.03, 0.248)
CMV	1.05e-06	0.0235373 (0.014088229, 0.032986346)	0.34904	-0.0003528 (-0.001091245, 0.00038561)	2.4E-2	0.005 (0.0007, 0.01)		0.000950	0.4484202 (0.182480867, 0.714359503)	9.8E-1	0.002 (-0.128, 0.132)
HP	1.02e-08	0.040238 (0.026466841, 5.400986e-02)	0.0385	-0.001072 (-0.002087273, -5.693353e-05)	2.5E-1	0.002 (-0.001, 0.005)		0.1125	-0.270578 (-0.604743197, 6.358773e-02)	5.7E-1	-0.027 (-0.12, 0.066)
HBV (HBc)	0.00526	0.079233 (0.023588853, 0.134876504)	0.34858	-0.001962 (-0.006065698, 0.002140922)	1.2E-2	0.149 (0.05, 0.249)		0.04794	-1.114747 (-2.219395201, -0.010097886)	2.8E-1	-1.319 (-3.658, 1.022)
Influenza A	0.015672	-0.0126189 (-0.022853929, -0.002383920)	0.100776	-0.0006819 (-0.001496371, 0.000132497)	3.5E-2	0.0008 (0.00003, 0.02)		0.000136	-0.5948318 (-0.900446832, -0.289216791)	8.4E-1	-0.002 (-0.02, 0.002)
Significant P values (corrected for the number of total and antigen-specific IgG levels) are displayed in bold.
Threshold for significance: p=0.05
CI, confidence interval.
Table S5. Association of serostatus and total and antigen-specific IgG levels with age and sex in the MI cohort.

## Sheet: Table S6
HLA Amino Acid Position	P-value
AA_DRB1_31	0.00891
AA_DRB1_13	0.0153
AA_DRB1_16	0.0196
AA_DQB1_116	0.0207
AA_DQB1_14	0.0207
AA_DQB1_224	0.0207
AA_DRB1_26	0.0249
AA_DQB1_9	0.0364
AA_DRB1_m1	0.0364
AA_DRB1_m16	0.0364
AA_DRB1_m17	0.0364
AA_DRB1_m24	0.0364
AA_DRB1_m25	0.0364
AA_A_283	0.0365
AA_B_66	0.0399
AA_DQB1_71	0.0404
AA_DRB1_96	0.0491
Table S6. Nominally significant associations of amino acid positions in HLA proteins with Influenza A serology in MI cohort.

## Sheet: Table S7
DRB1 position 31 (residue)	DRB1 positon 96 (residue)	R-sq	D'
Phenylalanine	Histidine	0.15	0.93
	Glutamine	0.01	0.62
	Tyrosine	0.03	1
	Glutamic acid	0.87	1
Isoleucine	Histidine	0.14	0.93
	Glutamine	0.02	1
	Tyrosine	0.03	1
	Glutamic acid	0.93	1
Valine	Histidine	0.008	1
	Glutamine	0.03	1
	Tyrosine	0.001	1
	Glutamic acid	0.0008	1
Table S7. Linkage disequilibrium between residues in HLA-DRβ1 at position 13 and 96 previously reported to be associated with Influenza A serology (Hammer et. al.)

## Sheet: Table S8
Antibody	Chromosome	Previously reported associated SNP	Allele	Beta	P
IgM	8	rs2511713	G	-0.04	0.0002
	11	rs735665	A	0.04	0.0002
	3	rs617119	C	-0.02	0.008
	17	rs11651596	C	-0.02	0.007
IgA	11	rs968567	T	0.02	0.03
	5	rs10065637	T	-0.03	0.006
	5	rs3815768	T	0.02	0.015
IgG	17	rs4792800	G	0.02	0.001
Table S8. Replication of previously reported SNPs associated with levels of total IgM, IgA and IgG.

## Sheet: Table S9
DRB1 position 58 (residue)	DRB1 positon 11 (residue)	R-sq	D'
Alanine	Serine	0.15	1
	Proline	0.02	1
	Valine	0.03	1
	Glycine	0.016	1
	Leucine	0.014	1
	Aspartic acid	0.0008	1
Glutamic acid	Serine	0.15	1
	Proline	0.02	1
	Valine	0.02	1
	Glycine	0.02	1
	Leucine	0.014	1
	Aspartic acid	0.0008	1
Table S9. Linkage disequilibrium between residues in HLA-DRβ1 at position 15 and 11 previously reported to be associated with EBV EBNA serology (Hammer et. al.)
